# Supplementary material for: Efficacy of Phytotherapy for Cancer-Related Fatigue: A Systematic Review and Meta-Analysis of Randomized Controlled Trials
Source: Diseases. 2026 Jan 26;14(2):39. doi: 10.3390/diseases14020039 (PMC12939211; doi:10.3390/diseases14020039)
Supplement: Supplementary file 1 [file diseases-14-00039-s001.zip]

Archive with 1 entries (1 files):
- diseases-4032054-checklist.pdf
